# Supplementary material for: Protocol variations in run-on transcription dataset preparation produce detectable signatures in sequencing libraries
Source: BMC Genomics. 2022 Mar 7;23:187. doi: 10.1186/s12864-022-08352-8 (PMC8900324; doi:10.1186/s12864-022-08352-8)
Supplement: Supplementary file 1 — Additional file 1 Supplemental Table 1 – Sample Information. Sample information for all RO-seq libraries used in analyses. Information is as follows: cell type, treatment, time point, enrichment protocol, library preparation method, replicate number, depth, complexity metrics, and SRA identifiers. [file 12864_2022_8352_MOESM1_ESM.xlsx]

## Sheet: supplemental_table1
Supplemental Table 1: Sample Metadata and Quality Information
Cell Type	Treatment	Timepoint	Enrichment	Library Prep	Replicate	Depth (Millions)	%Covered	%Unique Reads	%Unique/10M	Gene/Intergenic	SRR	Reference
B-Cells	N/A	N/A	GRO	LIG	1	202.9	22.1	56	69.5	5.352	SRR531824	Wang et al, 2014
B-Cells	N/A	N/A	GRO	LIG	2	219	21.7	49.6	74.3	5.563	SRR531825	Wang et al, 2014
B-Cells	N/A	N/A	PRO	LIG	1	78.9	3	18.1	30.9	6.598	SRR531826	Wang et al, 2014
BEAS-2B	EtOH	30 min	GRO	RPR	1	56.2	19	38.7	59.5	7.438	SRR8429054	Sasse et al, 2019
BEAS-2B	EtOH	30 min	GRO	RPR	2	80.9	9.8	16	32.5	6.129	SRR8429055	Sasse et al, 2019
BEAS-2B	EtOH	10 min	GRO	RPR	3	83.9	26.4	50.6	67.1	7.423	SRR8429046	Sasse et al, 2019
BEAS-2B	EtOH	10 min	GRO	RPR	4	106.2	14.7	23.1	47.2	6.502	SRR8429047	Sasse et al, 2019
HCT116	DMSO	1hr	GRO	CIRC	1	69.4	5.3	13.7	32	4.599	SRR1105736	Allen et al, 2014
HCT116	DMSO	1hr	GRO	CIRC	2	142.6	18.4	33.8	55.9	4.667	SRR1105737	Allen et al, 2014
HCT116	DMSO	1hr	GRO	CIRC	3	213.3	17.5	24.4	65.6	4.544	SRR828696	Galbraith et al, 2013
HCT116	Nutlin	1hr	GRO	CIRC	1	166.1	17.7	25.5	58.9	4.523	SRR1105738	Allen et al, 2014
HCT116	Nutlin	1hr	GRO	CIRC	2	158.9	16.8	29	53.8	4.573	SRR1105739	Allen et al, 2014
HCT116	DMSO	1hr	GRO	LIG	1	57.3	12.5	64	68	5.918	SRR14355674	This Paper
HCT116	DMSO	1hr	GRO	LIG	2	50.7	11.3	52.3	58.6	6.601	SRR14355673	This Paper
HCT116	Nutlin	1hr	GRO	LIG	1	53.4	11.9	58.5	66.4	5.957	SRR14355662	This Paper
HCT116	Nutlin	1hr	GRO	LIG	2	58.4	11.9	49.8	52.5	7.09	SRR14355655	This Paper
HCT116	DMSO	1hr	GRO	RPR	1	20.5	0.6	13.4	6.2	5.745	SRR14355654	This Paper
HCT116	DMSO	1hr	GRO	RPR	2	21.3	4.6	28	31.3	6.142	SRR14355657	This Paper
HCT116	DMSO	1hr	GRO	RPR	3	33.6	0.9	6.7	7.4	5.342	SRR14355653	This Paper
HCT116	DMSO	1hr	PRO	LIG	1a	36.3	9.7	48.5	59.8	4.416	SRR14355652	This Paper
HCT116	DMSO	1hr	PRO	LIG	1b	41.7	10	44.4	57.9	4.341	SRR14355650	This Paper
HCT116	DMSO	1hr	PRO	LIG	2	139.8	8.6	13.4	48.1	3.425	SRR14355651	This Paper
HCT116	DMSO	1hr	PRO	LIG	3	43.9	11.4	52.1	65.5	4.066	SRR14355672	This Paper
HCT116	DMSO- Low Biotin Conc.	1hr	PRO	LIG	1	39.3	6.5	30.2	41.7	2.919	SRR14355669	This Paper
HCT116	Nutlin	1hr	PRO	LIG	1a	49.4	11.1	45.5	56.8	4.426	SRR14355671	This Paper
HCT116	Nutlin	1hr	PRO	LIG	1b	47	12.2	50.3	62.1	4.28	SRR14355670	This Paper
HCT116	Nutlin - Low Biotin Conc.	1hr	PRO	LIG	1	55.8	11.2	39.9	58.1	3.784	SRR14355668	This Paper
HCT116	DMSO	1hr	PRO	TSRT	1	69.7	17.8	46.8	61.7	5.434	SRR14355667	This Paper
HCT116	DMSO	1hr	PRO	TSRT	2	75.7	16.1	36.2	61	5.312	SRR14355666	This Paper
HCT116	Nutlin	1hr	PRO	TSRT	1	73.9	15.1	35	57	5.288	SRR14355665	This Paper
HCT116	Nutlin	1hr	PRO	TSRT	2	73.9	18.3	47.8	62.7	5.008	SRR14355664	This Paper
K562	N/A	N/A	GRO	CIRC	1	23.6	9.9	68.5	63.2	9.264	SRR1823901	Niskanen et al, 2015
K562	N/A	N/A	GRO	CIRC	2	20.2	10.1	68.3	67.2	9.143	SRR1823902	Niskanen et al, 2015
K562	N/A	N/A	PRO	LIG	1	42.3	9.1	77.6	78.1	5.883	SRR5364303	Dukler et al, 2017
K562	N/A	N/A	PRO	LIG	2	39.2	11.7	76.9	79.8	5.817	SRR5364304	Dukler et al, 2017
MCF10A	DMSO (WTp53 insertion at p53 locus)	1hr	PRO	TSRT	1	58.8	3.6	14.7	21.6	4.72	SRR14355663	This Paper
MCF10A	DMSO (WTp53 insertion at p53 locus)	3hr	PRO	TSRT	1	78.7	1.2	10.1	8	4.411	SRR14355660	This Paper
MCF10A	DMSO (WTp53 insertion at p53 locus)	3hr	PRO	TSRT	2	71.2	3.2	14.3	19.9	4.512	SRR14355659	This Paper
MCF10A	Nutlin (WTp53 insertion at p53 locus)	1hr	PRO	TSRT	1	50.9	3.3	14.6	19.8	4.563	SRR14355661	This Paper
MCF10A	Nutlin (WTp53 insertion at p53 locus)	3hr	PRO	TSRT	1	68.5	1.6	11.8	10	4.484	SRR14355658	This Paper
MCF10A	Nutlin (WTp53 insertion at p53 locus)	3hr	PRO	TSRT	2	78.6	1.8	11.8	11.5	4.363	SRR14355656	This Paper
MCF7	3 day RNAi (siCtrl), EtOH	1hr	GRO	CIRC	1	65.3	17.1	97.3	65.3	6.997	SRR3541133	Tan et al, 2018
MCF7	DMSO	1hr	GRO	CIRC	1	39.8	13.5	65	65.1	5.448	SRR4090102	Andrysik et al, 2017
MCF7	DMSO	1hr	GRO	CIRC	2	50	15.2	63.2	66	5.201	SRR4090103	Andrysik et al, 2017
MCF7	N/A	N/A	GRO	LIG	1	144.4	16.2	22.9	43.7	6.344	SRR1501091	Leveille et al, 2015
MCF7	N/A	N/A	GRO	LIG	2	118	16	28.2	41.2	5.757	SRR1501092	Leveille et al, 2015
